# Supplementary material for: Sea Urchin Food Waste into Bioactives: Collagen and Polyhydroxynaphtoquinones from P. lividus and S. granularis
Source: Mar Drugs. 2024 Apr 3;22(4):163. doi: 10.3390/md22040163 (PMC11051063; doi:10.3390/md22040163)
Supplement: Supplementary file 1 [file marinedrugs-22-00163-s001.zip]

Archive with 1 entries (1 files):
- marinedrugs-2924907-supplementary.pdf
